# Supplementary material for: Relationship of Cultivated Grain Amaranth Species and Wild Relative Accessions
Source: Genes (Basel). 2021 Nov 23;12(12):1849. doi: 10.3390/genes12121849 (PMC8702087; doi:10.3390/genes12121849)
Supplement: Supplementary file 1 [file genes-12-01849-s001.zip]

Archive with 5 entries (4 files):
- supplementary/
- supplementary/Supplemental Table S1 final.pdf
- supplementary/Supplemental Table S2 final.pdf
- supplementary/Supplemental Table S3 final.pdf
- supplementary/~$pplemental Table 1 final.docx
